# Supplementary material for: Statistical Distance as a Measure of Physiological Dysregulation Is Largely Robust to Variation in Its Biomarker Composition
Source: PLoS One. 2015 Apr 13;10(4):e0122541. doi: 10.1371/journal.pone.0122541 (PMC4395377; doi:10.1371/journal.pone.0122541)
Supplement: S1 Table — (XLSX) [file pone.0122541.s002.xlsx]

## Sheet: Sheet1
Biomarkers		System	WHAS		InCHIANTI		BLSA		NHANES		Reference range	Observed values	Reference
			Mean	SD	Mean	SD	Mean	SD	Mean	SD
Hemoglobin (g/dL)		Basic blood measures	12.9	1.2	13.8	1.5	13.6	1.4	13.9	1.5	̶-
	Male	Basic blood measures	̶-	̶-	14.6	1.3	14.2	1.4	14.6	1.5	13.0-17.0		Medical Council of Canada, Objectives for the Qualifying Examination, 3rd Edition
	Female	Basic blood measures	12.9	1.2	13.3	1.1	13.1	1.2	13.2	1.2	12.3-15.7		Medical Council of Canada, Objectives for the Qualifying Examination, 3rd Edition
Hematocrit (%)		Basic blood measures	39	4	41	4	41	4	41	4	̶-
	Male	Basic blood measures	̶-	̶-	43	4	42	4	43	4	38-50		Medical Council of Canada, Objectives for the Qualifying Examination, 3rd Edition
	Female	Basic blood measures	39	4	40	3	39	3	39	3	37-46		Medical Council of Canada, Objectives for the Qualifying Examination, 3rd Edition
Red cell distribution width (RDW, %)		Basic blood measures	14.1	1.4	13.7	1.2	13.5	1.5	12.7	1.1	11.5-14.5		Medical Council of Canada, Objectives for the Qualifying Examination, 3rd Edition
Mean corpuscular hemoglobin (MCH, pg/cell)		Basic blood measures	30.5	2.1	30.6	2.1	30.4	2.1	29.8	2.3	27-34		Medical Council of Canada, Objectives for the Qualifying Examination, 3rd Edition
Mean corpuscular hemoglobin conc. (MCHC, g/dL)		Basic blood measures	33.1	1.2	33.7	1.0	33.5	1.2	34.0	0.9	31.0-37.0		Kratz A, Ferraro M, Sluss PM, et al: Case records of the Massachusetts General Hospital. Weekly clinicopathological exercises. Laboratory reference values. N Engl J Med 2004; 351(15):1548-63.
Platelets (K/µL)		Basic blood measures	242	68	235	64	231	74	286	77	130-400		Medical Council of Canada, Objectives for the Qualifying Examination, 3rd Edition
Red blood cell count (RBC, millions/µL)		Basic blood measures	4.3	0.4	4.6	0.5	4.5	0.5	4.7	0.5	̶-
	Male	Basic blood measures	̶-	̶-	4.7	0.4	4.6	0.5	4.9	0.5	4.4-5.7		Medical Council of Canada, Objectives for the Qualifying Examination, 3rd Edition
	Female	Basic blood measures	4.3	0.4	4.4	0.4	4.4	0.4	4.5	0.4	4.0-5.2		Medical Council of Canada, Objectives for the Qualifying Examination, 3rd Edition
White blood cell count (WBC, K/µL)		Immune measures	6.3	2.4	6.2	1.7	6.0	3.5	7.3	2.4	4-10		Medical Council of Canada, Objectives for the Qualifying Examination, 3rd Edition
C-reactive protein (CRP, mg/L)		Immune measures	6.3	8.5	4.2	9.0	3.0	5.9	4.7	0.8	< 8		Medical Council of Canada, Objectives for the Qualifying Examination, 3rd Edition
Leukocytes (Differential Polys, %)		Immune measures	60.2	10.1	58.4	8.7	54.6	10.4	54.9	11.9	40-70		Kratz A, Ferraro M, Sluss PM, et al: Case records of the Massachusetts General Hospital. Weekly clinicopathological exercises. Laboratory reference values. N Engl J Med 2004; 351(15):1548-63.
Monocytes (%)		Immune measures	6.9	2.4	6.6	2.2	9.2	4.3	8.0	2.4	4-11		Kratz A, Ferraro M, Sluss PM, et al: Case records of the Massachusetts General Hospital. Weekly clinicopathological exercises. Laboratory reference values. N Engl J Med 2004; 351(15):1548-63.
Lymphocytes (%)		Immune measures	29.0	9.1	31.3	8.1	32.4	9.9	33.4	10.7	22-44		Kratz A, Ferraro M, Sluss PM, et al: Case records of the Massachusetts General Hospital. Weekly clinicopathological exercises. Laboratory reference values. N Engl J Med 2004; 351(15):1548-63.
Eosinophils (%)		Immune measures	3.0	2.2	3.2	2.0	3.5	2.3	̶-	̶-	0-8		Kratz A, Ferraro M, Sluss PM, et al: Case records of the Massachusetts General Hospital. Weekly clinicopathological exercises. Laboratory reference values. N Engl J Med 2004; 351(15):1548-63.
Basophils (%)		Immune measures	0.7	0.5	0.5	0.4	0.6	0.3	0.7	0.6	0-3		Kratz A, Ferraro M, Sluss PM, et al: Case records of the Massachusetts General Hospital. Weekly clinicopathological exercises. Laboratory reference values. N Engl J Med 2004; 351(15):1548-63.
Interleukin 6 (IL-6, pg/mL)		Immune measures	4.3	9.7	3.2	2.5	3.1	2.1	̶-	̶-		1-14	Fernandez-Real JM, Vayreda M, Richart C, Gutierrez C, Broch M, Vendrell J, Ricart W. 2001. Circulating interleukin 6 levels, blood pressure, and insulin sensitivity in apparently healthy men and women. J Clin Endocrinol Metab; 86(3):1154-9.
Ferritin (ng/mL)		Oxygen transport	112	124	123	127	107	99	82	118	50-150		Iron Disorders Institute’s Scientific & Medical Advisory Board 2010
Iron (µg/dL)		Oxygen transport	80	27	87	29	89	32	86	36	61.5-178		Medical Council of Canada, Objectives for the Qualifying Examination, 3rd Edition
Glucose, fasting (mg/dL)		Sugar metabolism	114	57	94	26	93	18	102	33	59.5-104.5		Medical Council of Canada, Objectives for the Qualifying Examination, 3rd Edition
Calcium (mg/dL)		Electrolytes	9.5	0.5	9.4	0.5	9.3	0.4	9.5	0.4	8.7-10.3		Medical Council of Canada, Objectives for the Qualifying Examination, 3rd Edition
Chloride (mEq/L)		Electrolytes	103	4	106	4	104	3	103	3	98-106		Medical Council of Canada, Objectives for the Qualifying Examination, 3rd Edition
Magnesium (mg/dL)		Electrolytes	2.0	0.2	2.1	0.4	2.1	0.2	̶-	̶-	1.8-2.3		Medical Council of Canada, Objectives for the Qualifying Examination, 3rd Edition
Sodium (mEq/L)		Electrolytes	140	3	141	3	142	3	139	2	135-145		Medical Council of Canada, Objectives for the Qualifying Examination, 3rd Edition
Potassium (mEq/L)		Electrolytes	4.2	0.4	4.2	0.4	4.2	0.3	4.0	0.3	3.5-5.0		Medical Council of Canada, Objectives for the Qualifying Examination, 3rd Edition
Vitamin B12 (pg/mL)		Vitamins	494	307	474	334	640	366	640	2214	180-913		Medical Council of Canada, Objectives for the Qualifying Examination, 3rd Edition
Folate (ng/mL)		Vitamins	12.4	10.4	4.5	3.0	24.6	14.2	20.5	10.8	> 6.62		Medical Council of Canada, Objectives for the Qualifying Examination, 3rd Edition
IGF-1 (ng/mL)		Hormones	119	55	132	65	123	47	̶-	̶-	̶-
	16-24 yr	Hormones	̶-	̶-	269	81	̶-	̶-	̶-	̶-	182-780		Kratz A, Ferraro M, Sluss PM, et al: Case records of the Massachusetts General Hospital. Weekly clinicopathological exercises. Laboratory reference values. N Engl J Med 2004; 351(15):1548-63.
	25-39 yr	Hormones	̶-	̶-	221	81	183	49	̶-	̶-	114-492		Kratz A, Ferraro M, Sluss PM, et al: Case records of the Massachusetts General Hospital. Weekly clinicopathological exercises. Laboratory reference values. N Engl J Med 2004; 351(15):1548-63.
	40-54 yr	Hormones	̶-	̶-	159	55	152	55	̶-	̶-	90-360		Kratz A, Ferraro M, Sluss PM, et al: Case records of the Massachusetts General Hospital. Weekly clinicopathological exercises. Laboratory reference values. N Engl J Med 2004; 351(15):1548-63.
	> 54 yr	Hormones	119	55	141	56	120	44	̶-	̶-	71-290		Kratz A, Ferraro M, Sluss PM, et al: Case records of the Massachusetts General Hospital. Weekly clinicopathological exercises. Laboratory reference values. N Engl J Med 2004; 351(15):1548-63.
Free thyroxine (T4, ng/dL)		Hormones	̶-	̶-	1.4	0.3	1.1	0.2	0.8	0.2	0.7-1.2		Medical Council of Canada, Objectives for the Qualifying Examination, 3rd Edition
Thyroid stimulating hormone (TSH, mIU/L)		Hormones	2.3	2.9	1.9	4.8	2.6	2.1	1.9	6.6	0.4-5.0		Medical Council of Canada, Objectives for the Qualifying Examination, 3rd Edition
Estradiol (pg/mL)		Hormones	16.2	17.8	10.3	14.0	21.4	30.8	̶-	̶-	̶-
	Male	Hormones	̶-	̶-	11.1	6.7	23.1	0.9	̶-	̶-	< 20		Kratz A, Ferraro M, Sluss PM, et al: Case records of the Massachusetts General Hospital. Weekly clinicopathological exercises. Laboratory reference values. N Engl J Med 2004; 351(15):1548-63.
	Female (premenopausal <=50 yr)	Hormones	̶-	̶-	35.6	34.6	112.3	94.3	̶-	̶-	20-443		Kratz A, Ferraro M, Sluss PM, et al: Case records of the Massachusetts General Hospital. Weekly clinicopathological exercises. Laboratory reference values. N Engl J Med 2004; 351(15):1548-63.
	Female (postmenopausal, >50 yr)	Hormones	16.2	17.8	5.6	8.5	10.2	19.0	̶-	̶-	< 59		Kratz A, Ferraro M, Sluss PM, et al: Case records of the Massachusetts General Hospital. Weekly clinicopathological exercises. Laboratory reference values. N Engl J Med 2004; 351(15):1548-63.
DHEAS (µg/dL)		Hormones	43.0	36.5	106.7	88.0	70.6	59.6	̶-	̶-	̶-
	Male	Hormones	̶-	̶-	123.8	96.8	80.6	67.7	̶-	̶-	10-619		Kratz A, Ferraro M, Sluss PM, et al: Case records of the Massachusetts General Hospital. Weekly clinicopathological exercises. Laboratory reference values. N Engl J Med 2004; 351(15):1548-63.
	Female (premenopausal <=50 yr)	Hormones	̶-	̶-	172.6	100.9	104.2	56.5	̶-	̶-	12-535		Kratz A, Ferraro M, Sluss PM, et al: Case records of the Massachusetts General Hospital. Weekly clinicopathological exercises. Laboratory reference values. N Engl J Med 2004; 351(15):1548-63.
	Female (postmenopausal, >50 yr)	Hormones	43.0	36.5	80.0	64.4	54.5	42.8	̶-	̶-	30-260		Kratz A, Ferraro M, Sluss PM, et al: Case records of the Massachusetts General Hospital. Weekly clinicopathological exercises. Laboratory reference values. N Engl J Med 2004; 351(15):1548-63.
Total cholesterol (mg/dL)		Lipids	224	41	215	42	191	37	186	43	< 200		Canadian Health Measures Survey Physician Advisory Committee 2010
Triglycerides (mg/dL)		Lipids	160	98	128	77	103	58	126	111	< 150		Canadian Health Measures Survey Physician Advisory Committee 2010
HDL (mg/dL)		Lipids	55	16	57	15	59	17	53	15	̶-
	Male	Lipids	̶-	̶-	53	14	53	14	49	14	> 38.6		Canadian Health Measures Survey Physician Advisory Committee 2010
	Female	Lipids	55	16	61	15	66	17	56	15	> 50.2		Canadian Health Measures Survey Physician Advisory Committee 2010
Albumin (g/dL)		Proteins, liver, and kidney	4.1	0.3	4.3	0.3	4.1	0.3	4.3	0.4	3.5-5.0		Medical Council of Canada, Objectives for the Qualifying Examination, 3rd Edition
Albumin-globulin (A-G) ratio		Proteins, liver, and kidney	1.5	0.3	1.5	0.2	1.4	0.2	̶-	̶-	1.1-2.5		Weatherby Dicken, Ferguson Scott (2002) Blood Chemistry and CBC Analysis: Clinical Laboratory Testing from a Functional Perspective, Bear Mountain.
Alkaline phosphatase (U/L)		Proteins, liver, and kidney	87	35	165	110	78	23	92	65	38-126		Medical Council of Canada, Objectives for the Qualifying Examination, 3rd Edition
Total proteins (g/dL)		Proteins, liver, and kidney	7.0	0.5	7.3	0.5	7.1	0.5	7.3	0.5	6.0-8.0		Medical Council of Canada, Objectives for the Qualifying Examination, 3rd Edition
Gamma-glutamyl transpeptidase (GGT, U/L)		Proteins, liver, and kidney	31	36	27	32	30	24	27	40	̶-
	Male	Proteins, liver, and kidney	̶-	̶-	32	38	33	24	32	48	10-48		Medical Council of Canada, Objectives for the Qualifying Examination, 3rd Edition
	Female	Proteins, liver, and kidney	31	36	22	24	29	22	22	31	10-30		Medical Council of Canada, Objectives for the Qualifying Examination, 3rd Edition
Lactate dehydrogenase (LDH, U/L)		Proteins, liver, and kidney	177	35	344	75	430	163	136	34	95-195		Medical Council of Canada, Objectives for the Qualifying Examination, 3rd Edition
Creatinine (mg/dL)		Proteins, liver, and kidney	1.01	0.36	0.92	0.27	1.02	0.29	0.85	0.41	̶-
	Male	Proteins, liver, and kidney	̶-	̶-	1.02	0.22	1.13	0.28	0.97	0.43	0.79-1.36		Medical Council of Canada, Objectives for the Qualifying Examination, 3rd Edition
	Female	Proteins, liver, and kidney	1.01	0.36	0.84	0.26	0.90	0.26	0.74	0.37	0.57-1.02		Medical Council of Canada, Objectives for the Qualifying Examination, 3rd Edition
BUN-creatinine ratio		Proteins, liver, and kidney	19.1	5.9	42.7	12.4	16.9	4.8	15.8	5.4	6-25		Pagana KD, Pagana TJ (2010). Mosby’s Manual of Diagnostic and Laboratory Tests, 4th ed. St. Louis: Mosby Elsevier.
Uric acid (mg/dL)		Proteins, liver, and kidney	5.6	1.7	5.1	1.4	5.3	1.4	5.3	1.4	3.0-7.1		Medical Council of Canada, Objectives for the Qualifying Examination, 3rd Edition
Alanine transaminase (ALT, U/L)		Proteins, liver, and kidney	16.2	12.1	19.8	15.1	32.0	12.4	24.1	24.0	13-63		Medical Council of Canada, Objectives for the Qualifying Examination, 3rd Edition
Aspartate transaminase (AST, U/L)		Proteins, liver, and kidney	19.6	10.9	21.0	9.6	28.1	10.6	25.2	17.7	18-40		Medical Council of Canada, Objectives for the Qualifying Examination, 3rd Edition
